# Supplementary material for: Role of the Autism Risk Gene Shank3 in the Development of Atherosclerosis: Insights from Big Data and Mechanistic Analyses
Source: Cells. 2023 Oct 30;12(21):2546. doi: 10.3390/cells12212546 (PMC10647789; doi:10.3390/cells12212546)
Supplement: Supplementary file 1 [file cells-12-02546-s001.zip]

Archive with 1 entries (1 files):
- cells-2626134-supplementary.pdf
